# Supplementary material for: A rotamer relay information system in the epidermal growth factor receptor–drug complexes reveals clues to new paradigm in protein conformational change
Source: Comput Struct Biotechnol J. 2021 Sep 27;19:5443–54. doi: 10.1016/j.csbj.2021.09.026 (PMC8511715; doi:10.1016/j.csbj.2021.09.026)
Supplement: Supplementary data 1 [file mmc1.xlsx]

## Sheet: SupplementTable1
No.	Reference DOI	Core Heterocycle	Secondary Heterocycle	Inhibitor ID	Inhibitor Name	Resolution (Å)	Mutation(s)	PDB ID	DFG	DFG Cluster	dihedist	dihedistdeg	Relay	C-Helix axis angle (3gop)	C-Helix axis angle (1m14)	LYS714	ILE715	LYS716	VAL717	LEU718	GLY719	SER720	GLY721	ALA722	PHE723	GLY724	THR725	VAL726	TYR727	LYS728	GLY729	LEU730	TRP731	ILE732	PRO733	GLU734	GLY735	GLU736	LYS737	VAL738	LYS739	ILE740	PRO741	VAL742	ALA743	ILE744	LYS745	GLU746	LEU747
1	10.1074/jbc.M207135200	Antibiotic	none	AQ4	[6,7-BIS(2-METHOXY-ETHOXY)QUINAZOLINE-4-YL]-(3-ETHYNYLPHENYL)AMINE ERLOTINIB	2.6		1m17	DFGin	BLAminus	0.02744	9.5	IN	22.818	1.519	mttt	mt	ttpt	p	mt		m			p90		p	t	m-85			mt	t-105	mt	Exo				tptp	m	mttt	mt	Exo	m		mt	tttt	pt-20	mt
2	10.1021/jm400072p	Furopyrimidine	none	KJQ	(2S)-2-[(5,6-diphenylfuro[2,3-d]pyrimidin-4-yl)amino]-2-phenylethanol	2.73		4jq7	DFGin	BLAminus	0.0424	11.82	IN	21.855	2.813	mttt	mt	ttpt	p	mt		m			p90		p	t	m-85			mt	t-105	mt	Exo	tt0			tptp	m	mttt	mt	Exo	m		mt	tttt	pt-20	mt
3	10.1021/jm400072p	Furopyrimidine	none	KJR	N-[3-(4-{[(1S)-2-hydroxy-1-phenylethyl]amino}-6-phenylfuro[2,3-d]pyrimidin-5-yl)phenyl]acetamide	2.7		4jr3	DFGin	BLAminus	0.07323	15.55	IN	21.614	3.093	mttt	mt	ttpt	p	mt		m			p90		p	t	m-85			mt	t-105	mt	Exo	tt0				m	mttt	mt	Exo	m		mt	tttt	pt-20	mt
4	10.1021/jm400072p	Furopyrimidine	none	KJ8	N-[3-(4-{[(1S)-2-hydroxy-1-phenylethyl]amino}-6-phenylfuro[2,3-d]pyrimidin-5-yl)phenyl]-N~3~,N~3~-dimethyl-beta-alaninamide	2.83		4jq8	DFGin	BLAminus	0.09209	17.45	IN	20.727	4.238	mttt	mt	ttpt	p	mt		m			p90		p	t	m-85				t-105	mt	Exo	tt0			tptp	m	mttt	mt	Exo	m		mt	tttt	pt-20	mt
5	10.1021/jm400072p	Furopyrimidine	none	KJV	4-(dimethylamino)-N-[3-(4-{[(1S)-2-hydroxy-1-phenylethyl]amino}-6-phenylfuro[2,3-d]pyrimidin-5-yl)phenyl]butanamide	2.8		4jrv	DFGin	BLAminus	0.05229	13.13	IN	21.668	2.794	mttp	mt		t	mt		p			p90		p	t	m-85	ttpt			t-105	mp	Exo	tt0		mp0	mttt	m	mttp	mp	Exo	m				pt-20	mt
6	10.1021/jm501578n	Pyrimidine	Pyridine	3R1	2,6-dichloro-N-{2-[(2-{[(2S)-1-hydroxypropan-2-yl]amino}-6-methylpyrimidin-4-yl)amino]pyridin-4-yl}benzamide	2.55	T790M/L858R (865EEK>AAA)	4rj7	DFGin	BLAminus	0.00851	5.29	IN	20.975	2.83	mttt	mt		t	mt		p					p		m-85			mt	t-105	mt	Endo				tttt	m	mttt	mp		m		mt	tttt
7	10.1021/acsmedchemlett.5b00428	Pyridone	none	5Q4	4-[(2-methoxyphenyl)amino]-~{N}-[4-(4-methylpiperazin-1-yl)phenyl]-2-oxidanylidene-1~{H}-pyridine-3-carboxamide	2.81	T790M/L858R (865EEK>AAA)	5em7	DFGin	BLAminus	0.01313	6.57	IN	20.457	2.672	mttp	mt	pttt	t	mt		t					t	t		tttm			t-105	mp	Endo				tttm	m	mttp	mp		m			tttt
8	10.1021/acsmedchemlett.5b00428	Pyridone	none	5Q4	4-[(2-methoxyphenyl)amino]-~{N}-[4-(4-methylpiperazin-1-yl)phenyl]-2-oxidanylidene-1~{H}-pyridine-3-carboxamide	2.8		5em8	DFGin	BLAminus	0.0089	5.41	IN	21.945	2.329	mttt	mt		t	mt		p			p90		p	t	m-85	tttm			t-105	mp					tttm	m	mttt			m			tttt
9	10.1021/acs.jmedchem.6b01894	Purine	none	8BM	4-(4-{[2-{[(3S)-1-acetylpyrrolidin-3-yl]amino}-9-(propan-2-yl)-9H-purin-6-yl]amino}phenyl)-1-methylpiperazin-1-ium 1-[(3S)-3-{[6-{[4-(4-methylpiperazin-1-yl)phenyl]amino}-9-(propan-2-yl)-9H-purin-2-yl]amino}pyrrolidin-1-yl]ethan-1-one	2.53		5ugb	DFGin	BLAminus	0.01347	6.65	IN	22.104	1.664	mttp	mm	tttt	t			t					p	t		ttpt		mt	t-105	mt	Exo	mm-40				t	mttt	mt	Exo	m		mt	tttt
10	10.1016/j.ccell.2016.02.010	Pyrazolopyrimidine	none	63M	N-tert-butyl-5-{[(1-methyl-1H-pyrazol-5-yl)sulfonyl]amino}pyrazolo[1,5-a]pyrimidine-3-carboxamide	2.85	T790M/L858R (865EEK>AAA)	5hib	DFGin	BLAminus	0.01564	7.17	IN	21.141	3.187	mttt	mt		t	mt		p			p90		p	t	m-85			mt	t-105	mp					tttt	m	mttp	mp		m		mt	tttt		tt
11	10.1016/j.ccr.2006.12.017	Quinazoline	none	IRE	Gefitinib	3.25	G719S	2ito	DFGin	BLAminus	0.03078	10.07	IN	20.148	2.72			tttm	t	mt		p			m-85			t		ttpt		mt	t-105	mp	Endo	pt-20		mt-10		m			Exo	m		mt			tp
12	10.1016/j.ccr.2006.12.017	Pyrrolopyrimidine	none	AEE	6-{4-[(4-ETHYLPIPERAZIN-1-YL)METHYL]PHENYL}-N-[(1R)-1-PHENYLETHYL]-7H-PYRROLO[2,3-D]PYRIMIDIN-4-AMINE	2.74	G719S	2itp	DFGin	BLAminus	0.02398	8.88	IN	22.372	0.745		mt		t	mt		p						t	m-85	tttt		mt	t-105	mp						m		mt	Exo	m		mt		tt0	mt
13	10.1016/j.ccr.2006.12.017	Pyrrolopyrimidine	none	AEE	6-{4-[(4-ETHYLPIPERAZIN-1-YL)METHYL]PHENYL}-N-[(1R)-1-PHENYLETHYL]-7H-PYRROLO[2,3-D]PYRIMIDIN-4-AMINE	2.73	L858R	2itt	DFGin	BLAminus	0.02604	9.26	IN	22.311	1.254			tttm	t	mt		p			p90			t	m-85			mt	t-105	mp	Exo	tp10				m		mt	Exo	m		mt	ttpt	tt0	mp
14	10.1016/j.ccr.2006.12.017	Quinazoline	none	IRE	Gefitinib	3.42		2ity	DFGin	BLAminus	0.09736	17.95	IN	22.803	0.422	ttmt			t	mt		p						t	m-85			mt	t-105	mt							mttt	mt	Exo	m		mt		tt0	mt
15	10.1016/j.ccr.2006.12.017	Pyrrolopyrimidine	none	AEE	6-{4-[(4-ETHYLPIPERAZIN-1-YL)METHYL]PHENYL}-N-[(1R)-1-PHENYLETHYL]-7H-PYRROLO[2,3-D]PYRIMIDIN-4-AMINE	3.1		2j6m	DFGin	BLAminus	0.01658	7.38	IN	20.798	2.418		mt		t	mt		p			p90		p	t	m-85			mt	t-105	mp	Exo					m		mt	Exo	m		mt	tttt
16	10.1016/j.str.2012.11.014	Quinazoline	none	1C9	(2E)-N-{4-[(3-chloro-4-fluorophenyl)amino]-7-methoxyquinazolin-6-yl}-4-(piperidin-1-yl)but-2-enamide Dacomitinib	2.8		4i23	DFGin	BLAminus	0.01557	7.15	IN	22.692	3.021	ttmt	mm	tttt	t	mp		t					t	t	m-85	ttpt			t-105	mt	Exo			mt-10	mmmt	t	mttt	mt	Exo	m					mt
17		Pyrimidine	none	81C	N-[5-[[5-chloranyl-4-[(2-propan-2-ylsulfonylphenyl)amino]pyrimidin-2-yl]amino]-2-(4-ethylpiperazin-1-yl)-4-methoxy-phenyl]prop-2-enamide	2.999	T790M	5gtz	DFGin	BLAminus	0.05101	12.97	IN	23.682	5.239	mttp	mm	ttmm	t	mt		t						t		ttpt			t-105	mp	Exo					m		mt	Exo	m					mt
18	10.18632/oncotarget.24113	Purine	none	7XO	N2-[4-(4-methylpiperazin-1-yl)phenyl]-N8-phenyl-9-propan-2-yl-purine-2,8-diamine	2.951	L858R	5x26	DFGin	BLAminus	0.03684	11.01	IN	20.565	2.756	mttt	mt		t	mt		t					p		m-85			mt	t-105		Exo					m		mp	Exo	m		mp			mp
19	10.18632/oncotarget.24113	Purine	none	7XR	9-cyclopentyl-N2-[4-(4-methylpiperazin-1-yl)phenyl]-N8-phenyl-purine-2,8-diamine	2.952	L858R	5x27	DFGin	BLAminus	0.02262	8.63	IN	21.044	2.412	mttt	mt			mt		t					p	t	m-85				t-105		Exo					m		mp	Exo	m		mp		tt0	mp
20	10.18632/oncotarget.24113	Purine	none	7XU	9-cyclohexyl-N2-[4-(4-methylpiperazin-1-yl)phenyl]-N8-phenyl-purine-2,8-diamine	2.952	L858R	5x28	DFGin	BLAminus	0.04673	12.41	IN	20.87	3.164		mt			mt		t							m-85			mt	t-105		Exo					m		mp	Exo	m		mp
21	10.1021/jm400822z	Pyrimidine	Indole	1WY	N-(3-{[5-chloro-4-(1H-indol-3-yl)pyrimidin-2-yl]amino}-4-methoxyphenyl)propanamide	2.64		4li5	DFGin	BLAminus	0.00663	4.67	IN	24.352	3.05	mttt	mt	pttt	t	mt		p			p90		m	t	m-85	tttt		tp	t-105	mt	Exo	tt0		mt-10	mttt	t	mttt	mt	Exo	m		mt		mt-10	mt
22	10.1126/scitranslmed.3007205	Quinazoline	none	DJK	N-[4-(3-BROMO-PHENYLAMINO)-QUINAZOLIN-6-YL]-ACRYLAMIDE	2.5	L858R	4lqm	DFGin	BLAminus	0.02526	9.11	IN	22.898	1.095				t	mt		t			p90		p	t				mt	t-105	mp	Exo				tttt	m	mttt	mt	Exo	m		mp
23		Quinazoline	none	IRE	Gefitinib	1.85		4wkq	DFGin	BLAminus	0.01072	5.93	IN	21.491	2.793		mm		t	mt							t	t	m-85			tp	t-105	mt	Endo					m	mttp		Exo	m		mt	tttt	pt-20
24	10.1021/acs.jmedchem.6b00995	Pyrimidine	Imidazopyridine	60B	~{N}-[2-(1-cyclopropylsulfonylpyrazol-4-yl)pyrimidin-4-yl]-2-methyl-1-propan-2-yl-imidazo[4,5-c]pyridin-6-amine	2.6	T790M/L858R (865EEK>AAA)	5hcx	DFGin	BLAminus	0.01418	6.83	IN	21.442	3.382	mttp	mt	pttt	t	mt		t			p90		t	t	m-85	tttm			t-105	mt	Endo					m	mttp	mp		m		mt	tttt		mp
25	10.1021/acs.jmedchem.6b00995	Pyrimidine	Pyrrolopyridine	60D	6-[[2-(1-cyclopropylsulfonylpyrazol-4-yl)pyrimidin-4-yl]amino]-~{N}-(oxan-4-yl)-1-propan-2-yl-pyrrolo[3,2-c]pyridine-3-carboxamide	2.46	T790M/L858R (865EEK>AAA)	5hcy	DFGin	BLAminus	0.01841	7.78	IN	23.146	3.958	mttp	mt		t	mt		t			p90		t	t	m-85	tttm			t-105	mt		mm-40			tttm	m	mttp	mp	Exo	m		mt	tttt		pp
26	10.1016/j.ccell.2016.02.010	Pyrimidine	Imidazopyridine	63N	N-{2-[1-(cyclopropylsulfonyl)-1H-pyrazol-4-yl]pyrimidin-4-yl}-1-(propan-2-yl)-1H-imidazo[4,5-c]pyridin-6-amine	2.6	T790M/L858R (865EEK>AAA)	5hic	DFGin	BLAminus	0.02048	8.21	IN	23.409	2.182	mttp	mt		t	mt		m			p90		p	t	m-85	tttm			t-105	mt	Endo	mm-40				m	mttt	mp		m		mt	tttt		tp
27	10.1016/j.ccr.2006.12.017	Quinazoline	none	IRE	Gefitinib	2.8	L858R	2itz	DFGin	BLAminus	0.01576	7.2	IN	22.975	0.866		mt	ttpt	t	mt		t						t	m-85	ttpt			t-105	mt	Exo				tttp	m		mt	Exo	m		mt
28	10.1038/nchembio866	Quinazoline	none	DJK	N-[4-(3-BROMO-PHENYLAMINO)-QUINAZOLIN-6-YL]-ACRYLAMIDE	3		2j5f	DFGin	BLAminus	0.01956	8.02	IN	21.284	2.448		mm		p			t					m		m-85			mt	t-105	mp	Exo	pt-20		mt-10	tttt	m	mttp	mp		m		mp			tt
29	10.1021/acsmedchemlett.5b00428	Pyrimidine	Pyridone	5Q3	4-[(2-azanylpyrimidin-4-yl)amino]-~{N}-[4-(4-methylpiperazin-1-yl)phenyl]-2-oxidanylidene-1~{H}-pyridine-3-carboxamide	2.78	T790M/L858R (865EEK>AAA)	5em6	DFGin	BLBminus	0.22116	27.2	IN	23.065	1.72	mmtt	mt		t	mt		t					t	t		tttm		mt	t-105	mp		mm-40			tttt	m	mttt	mp		m		mt	tttt		mt
30	10.1021/acs.jmedchem.6b00995	Pyrimidine	Pyrazolopyridine	60E	2-[1-[1-[(2~{S})-butan-2-yl]-6-[[2-(1-cyclopropylsulfonylpyrazol-4-yl)pyrimidin-4-yl]amino]pyrazolo[4,3-c]pyridin-3-yl]azetidin-3-yl]propan-2-ol	2.62	T790M/L858R (865EEK>AAA)	5hcz	DFGin	BLAminus	0.01647	7.36	IN	22.532	2.135	mttt	mt		t	mt		t			p90		m	t		tttm		mt	t-105	mt	Endo	mm-40			tttm	m	mttp	mp		m		mt	tttt		mt
31	10.1124/jpet.112.197756	Quinazoline	none	0WN/ 0WM	N-{4-[(3-chloro-4-fluorophenyl)amino]-7-[(3S)-tetrahydrofuran-3-yloxy]quinazolin-6-yl}-4-(dimethylamino)butanamide Afatinib, bound form (2E)-N-{4-[(3-chloro-4-fluorophenyl)amino]-7-[(3S)-tetrahydrofuran-3-yloxy]quinazolin-6-yl}-4-(dimethylamino)but-2-enamide Afatinib	2.8		4g5j	DFGin	BLAminus	0.0298	9.9	IN	24.149	4.773	mttt	mp	tttp	t	mt		m					m	t	m-85	mttt		mt	t-105	mt	Exo	tt0		tt0	tttt	m	mttt	mt	Exo	m		mt	tttt	mt-10
32	10.1038/onc.2012.21					2.5	G719S	2eb2	DFGin	BLAminus	0.01039	5.84	IN	22.899	1.396	mttt	mm	ptpt	t	mt	p	m					m	t	m-85			mt	t-105	mt	Exo	tt0		mt-10		m	mttt	mt	Exo			mt		tt0	mt
33	10.1016/j.ccr.2006.12.017	Indolocarbazole	none	ITQ	1,2,3,4-Tetrahydrogen Staurosporine Staurosporine Analogue - AFN941	2.88		2itw	DFGin	BLAminus	0.0249	9.05	IN	22.273	0.616	mttt				mt		t			p90		m	t	m-85				t-105	mp	Exo					m	mttt	mt	Exo	m		mt		pt-20	mt
34	10.1016/j.ccr.2006.12.017	Indolocarbazole	none	ITQ	1,2,3,4-Tetrahydrogen Staurosporine Staurosporine Analogue - AFN941	2.8	L858R	2itu	DFGin	BLAminus	0.02537	9.14	IN	22.931	0.289	mttt	mt	tttm	t	mt								t	m-85			mt	t-105	mp	Endo					m		mt	Exo	m				tt0
35		Pyrazine	none	8RC	6-ethyl-3-[[4-[4-(4-methylpiperazin-1-yl)piperidin-1-yl]phenyl]amino]-5-[(3R)-1-prop-2-enoylpyrrolidin-3-yl]oxy-pyrazine-2-carboxamide	3.25	T790M	5y9t	DFGin	BLAminus	0.11117	19.19	IN	23.416	2.958		mt		t			p			m-30			t	m-85	tttt			t-105	mt	Exo					m	mttt	mp	Exo	m		mt
36	10.1016/j.ccr.2006.12.017	Indolocarbazole	none	ITQ	1,2,3,4-Tetrahydrogen Staurosporine Staurosporine Analogue - AFN941	2.68	G719S	2itq	DFGin	BLAminus	0.05225	13.13	IN	22.911	2.432	mttt	mt		t	mt		p			p90		t	t	m-85	tttt		mt	t-105	mp	Endo					m		mt	Exo	m		mt	tttt	tt0
37	10.18632/oncotarget.18588	Pyrimidine	none	8JC	N-[3-[[2-[[4-(4-ethanoylpiperazin-1-yl)-2-methoxy-phenyl]amino]-5-(trifluoromethyl)pyrimidin-4-yl]amino]phenyl]prop-2-enamide	2.7	L858R	5xdl	DFGin	BLAminus	0.03306	10.43	IN	21.874	0.864	mttt	mm		t	mt		p						t	m-85			mt	t-105		Exo					m	mttt	mm		m		mt	ttmt
38	10.1021/acs.jmedchem.5b01985	Benzimidazole	none	5XH	~{N}-[1-[(3~{R})-1-[4-(dimethylamino)but-2-enoyl]azepan-3-yl]-7-methyl-benzimidazol-2-yl]-2-methyl-pyridine-4-carboxamide	3.4	T790M	5feq	DFGin	BLAminus	0.01281	6.49	IN	22.475	0.954		mt	ptmt	t	mt		t			p90		m	t		ttpt			t-105	mt				mm-40	tttt	m		mm		m		mp	tttt
39	10.1038/onc.2012.21	Quinazoline	none	IRE	Gefitinib	2.5	G719S/T790M	3ug2	DFGin	BLAminus	0.01211	6.31	IN	22.83	0.45	mttp	mm		t	mt	m						t	t	m-85			mt	t-105	mt						m	mttt		Exo	m		mt	tttt		t
40	10.1016/j.jsb.2015.10.018	Pyrimidine	Indole	YY3	N-(2-{[2-(dimethylamino)ethyl](methyl)amino}-4-methoxy-5-{[4-(1-methyl-1H-indol-3-yl)pyrimidin-2-yl]amino}phenyl)prop-2-enamide	2.8		4zau	DFGin	BLAminus	0.02166	8.44	IN	23.65	1.881		mt		t	mt		t					p	t	m-85			mt	t-105	mt	Exo					m			Exo	m		mt
41	10.18632/oncotarget.18588	Pyrimidine	none	8JC	N-[3-[[2-[[4-(4-ethanoylpiperazin-1-yl)-2-methoxy-phenyl]amino]-5-(trifluoromethyl)pyrimidin-4-yl]amino]phenyl]prop-2-enamide	2.346	T790M	5xdk	DFGin	BLAminus	0.01665	7.4	IN	22.125	1.042				t	mt								t		ttmt		mt	t-105		Exo					m		mt	Exo	m		mt
42	10.1002/anie.201605011	Pyrazolopyrimidine	none	6HL	(R)-1-(3-(4-amino-3-(naphthalen-1-yl)-1H-pyrazolo[3,4-d]pyrimidin-1-yl)piperidin-1-yl)prop-2-en-1-one	2.9	T790M	5j9y	DFGin	BLAminus	0.03568	10.84	IN	21.958	1.385		mm	tttp	t	mt		p			p90		m	t	m-85	tttt		tp	t-105	mt	Exo				mttt	m	mttt	mt	Exo	m					mt
43	10.1002/anie.201605011	Pyrazolopyrimidine	none	6HJ	(R)-1-(3-(4-amino-3-(1-methyl-1H-indol-3-yl)-1H-pyrazolo[3,4-d]pyrimidin-1-yl)piperidin-1-yl)prop-2-en-1-one	2.5	T790M	5j9z	DFGin	BLAminus	0.04343	11.96	IN	21.33	1.903	mttp	mt	mtpt	t	mt		p			p90		m	t				tp	t-105	mt	Exo	tt0		mt-10	tttt	m	mttt	mt	Exo	m		mt	tttt
44	10.1021/acs.jmedchem.5b01985	Benzimidazole	none	5X4	~{N}-[7-methyl-1-[(3~{R})-1-propanoylazepan-3-yl]benzimidazol-2-yl]-3-(trifluoromethyl)benzamide	2.651		5fed	DFGin	BLAminus	0.01376	6.73	IN	23.157	1.028	mttt	mt	ptmt	t	mt		p					m	t	m-85	tttm		mt	t-105	mt						m	mttt	mm		m		mt		tt0
45	10.1021/acs.jmedchem.5b01985	Benzimidazole	none	5X4	~{N}-[7-methyl-1-[(3~{R})-1-propanoylazepan-3-yl]benzimidazol-2-yl]-3-(trifluoromethyl)benzamide	2.7	T790M	5fee	DFGin	BLBplus	0.37587	35.7	IN	22.485	0.838		mt	ptmt	t	mt		t					m	t	m-85			mt	t-105	mt						m		mm		m		mt		tt0
46	10.1016/j.ejmech.2016.12.006	Pyrimidopyridone	none	F62	N-[3-[2-[[2-methoxy-4-(4-methylpiperazin-1-yl)phenyl]amino]-5-methyl-7-oxidanylidene-pyrido[2,3-d]pyrimidin-8-yl]phenyl]prop-2-enamide	2.797	T790M	5gmp	DFGin	BLAminus	0.07556	15.8	IN	21.71	2.153		mt		t	mt		p											t-105		Exo			pt-20		m	mttt	mp	Exo	m		mp
47	10.1002/anie.201805187	Pyrimidine	Pyrazole	FZP	(4-fluorophenyl)methyl {2-[(1-methyl-1H-pyrazol-3-yl)amino]pyrimidin-4-yl}[3-(propanoylamino)phenyl]carbamate	2.537		6d8e	DFGin	BLAminus	0.05082	12.94	IN	21.268	2.545		mt		t	mt		p					m	t				mt	t-105	mp	Exo					m		mt	Exo	m				pt-20
48	10.18632/oncotarget.24113	Pyrimidine	none	0UN	N-{3-[(5-chloro-2-{[2-methoxy-4-(4-methylpiperazin-1-yl)phenyl]amino}pyrimidin-4-yl)oxy]phenyl}prop-2-enamide	3.201	T790M	5x2k	DFGin	BLAminus	0.08906	17.16	IN	22.528	1.788				t	mt		t					p	t	m-30				t-105		Exo					m			Exo	m			ttmt
49	10.1021/jm501578n	Pyrimidine	Pyrrolopyridine	3QW	N-[2-(4-methoxypiperidin-1-yl)pyrimidin-4-yl]-1-(propan-2-yl)-2-(1H-pyrazol-4-yl)-1H-pyrrolo[3,2-c]pyridin-6-amine	2.78	T790M/L858R (865EEK>AAA)	4rj4	DFGin	BLAminus	0.01535	7.1	IN	20.723	2.877	mttp	mt		t	mt		t					t	t	m-85			mt	t-105	mt		mm-40				m		mp		m		mt	tttt
50	10.1021/acs.jmedchem.5b01412	Pyrimidine	Imidazopyridine	4YV	1-cyclopentyl-N-[2-(4-methoxypiperidin-1-yl)pyrimidin-4-yl]-1H-imidazo[4,5-c]pyridin-6-amine	3	T790M/L858R (865EEK>AAA)	5c8k	DFGin	BLAminus	0.02175	8.46	IN	20.362	3.348	mttp	mt		t	mt		t			p90		t	t	m-85	tttm		mt	t-105	mp		mm-40			tttt	m		mp	Exo	m			tttt		mt
51	10.1021/jm501578n	Pyrimidine	Pyrrolopyridine	3QS	1-cyclopentyl-N-[2-(4-methoxypiperidin-1-yl)pyrimidin-4-yl]-1H-pyrrolo[3,2-c]pyridin-6-amine	2.5	T790M/L858R (865EEK>AAA)	4rj8	DFGin	BLAminus	0.0232	8.74	IN	20.82	2.242	mttp	mt		t	mt		t					t	t		tttm		mt	t-105	mt		mm-40		mm-40		m	mttt	mp		m		mt	tttt	tt0	mt
52	10.1021/acs.jmedchem.5b01412	Pyrimidine	Imidazopyridine	4ZJ	N-[2-[(3R,4S)-3-fluoranyl-4-methoxy-piperidin-1-yl]pyrimidin-4-yl]-2-methyl-1-propan-2-yl-imidazo[4,5-c]pyridin-6-amine	2.5	T790M/L858R (865EEK>AAA)	5caq	DFGin	BLAminus	0.01431	6.86	IN	21.631	1.196		mt		t	mt		t					t	t	m-85	tttm		mt	t-105	mt		mm-40				m	mttt	mp	Exo	m		mt	tttt	tt0
53	10.1021/acs.jmedchem.5b01412	Pyrimidine	Imidazopyridine	4YX	N-{2-[4-(2-aminoethyl)-4-methoxypiperidin-1-yl]pyrimidin-4-yl}-2-methyl-1-(propan-2-yl)-1H-imidazo[4,5-c]pyridin-6-amine	2.401	T790M/L858R (865EEK>AAA)	5c8n	DFGin	BLAminus	0.01913	7.93	IN	19.856	2.903	mttp	mt	pttt	t	mt		t					t	t	m-85	tttm		mt	t-105	mt	Endo	mm-40			tttm	m	mttp	mt	Exo	m		mt	tttt		mt
54	10.1021/acs.jmedchem.5b01412	Pyrimidine	Imidazopyridine	4Z8	2,2-dimethyl-3-[(4-{[2-methyl-1-(propan-2-yl)-1H-imidazo[4,5-c]pyridin-6-yl]amino}pyrimidin-2-yl)amino]propanamide	2.7	T790M/L858R (865EEK>AAA)	5cal	DFGin	BLAminus	0.01532	7.1	IN	20.886	2.749	mttp	mt		t	mt		t					t	t	m-85	tttm			t-105	mp		mm-40			tttt	m	mttt	mp		m		mt	tttt		mt
55	10.1021/acs.jmedchem.5b01412	Pyrimidine	Imidazopyridine	4ZB	(3R)-3-methyl-1-(4-{[2-methyl-1-(propan-2-yl)-1H-imidazo[4,5-c]pyridin-6-yl]amino}pyrimidin-2-yl)pyrrolidine-3-carboxamide	2.8	T790M/L858R (865EEK>AAA)	5can	DFGin	BLAminus	0.02588	9.23	IN	20.149	2.995	mttp	mt	pttt	t	mt		t					t	t	m-85				t-105						tttm	m	mttp	mp		m		mt		tt0
56	10.1021/jm501578n	Pyrimidine	Pyrrolopyridine	3QY	N-[2-(4-methoxypiperidin-1-yl)pyrimidin-4-yl]-2-(1H-pyrazol-4-yl)-1H-pyrrolo[3,2-c]pyridin-6-amine	3.1	T790M/L858R (865EEK>AAA)	4rj5	DFGin	BLAminus	0.02494	9.06	IN	21.591	2.992	mttp	mt		t	mt		t					t	t		tttm		mt	t-105	mp	Exo				tttt	m	mttt	mp	Exo	m		mp	tttt
57	10.1021/jm501578n	Pyrimidine	Imidazopyridine	3R0	N-[2-(4-methoxypiperidin-1-yl)pyrimidin-4-yl]-2-(1H-pyrazol-4-yl)-3H-imidazo[4,5-c]pyridin-6-amine	2.7	T790M/L858R (865EEK>AAA)	4rj6	DFGin	BLBminus	0.13616	21.26	IN	21.651	2.221	mttp	mt		t	mt		t			p90		t	t		tttp		mt	t-105	mp		mm-40		mm-40	tttt	m	mttt	mp		m		mt	tttt
58	10.1021/acs.jmedchem.5b01412	Pyrimidine	Imidazopyridine	4ZQ	(1R)-1-{6-({2-[(3R,4S)-3-fluoro-4-methoxypiperidin-1-yl]pyrimidin-4-yl}amino)-1-[(2S)-1,1,1-trifluoropropan-2-yl]-1H-imidazo[4,5-c]pyridin-2-yl}ethanol	2.1	T790M/L858R (865EEK>AAA)	5cas	DFGin	BLAminus	0.01801	7.7	IN	20.885	1.919	mttp	mt	pttt	t	mt							t	t	m-85	tttm		mt	t-105	mt				mm-40	tttm	m	mttp	mp	Exo	m		mt	ttpt	tt0
59	10.1021/acs.jmedchem.5b01412	Pyrimidine	Imidazopyridine	4ZR	(1R)-1-{6-({2-[(3S,4R)-3-fluoro-4-methoxypiperidin-1-yl]pyrimidin-4-yl}amino)-1-[(2S)-1,1,1-trifluoropropan-2-yl]-1H-imidazo[4,5-c]pyridin-2-yl}ethanol	2.25	T790M/L858R (865EEK>AAA)	5cau	DFGin	BLAminus	0.02511	9.09	IN	21.003	1.833	mttp	mm		t	mt							t	t		tttm		mt	t-105	mt		mt-10		mm-40		m	mttt	mp		m		mt	tttt	tt0
60	10.1021/acs.jmedchem.5b01412	Pyrimidine	Imidazopyridine	4ZQ	(1R)-1-{6-({2-[(3R,4S)-3-fluoro-4-methoxypiperidin-1-yl]pyrimidin-4-yl}amino)-1-[(2S)-1,1,1-trifluoropropan-2-yl]-1H-imidazo[4,5-c]pyridin-2-yl}ethanol	2.73		5cav	DFGin	BLAminus	0.01977	8.06	IN	21.873	1.252	mttt	mt		t	mt		p			p90		p	t		tttm		mt	t-105	mp	Exo				tttm	m	mttt	mp	Exo	m		mt	tttt		tp
61	10.1021/acs.jmedchem.5b01412	Pyrimidine	Imidazopyridine	4YW	2-methyl-N-{2-[4-(methylsulfonyl)piperidin-1-yl]pyrimidin-4-yl}-1-(propan-2-yl)-1H-imidazo[4,5-c]pyridin-6-amine	2.9	T790M/L858R (865EEK>AAA)	5c8m	DFGin	BLAminus	0.03557	10.82	IN	20.59	3.661	mttp	mt		t	mt		t					t	t	m-85	tttm		mt	t-105	mp	Exo				tttt	m	mttt	mp	Exo	m			tttt		mt
62	10.1021/acs.jmedchem.5b01412	Pyrimidine	Imidazopyridine	4ZG	N~2~-[2-methyl-2-(methylsulfonyl)propyl]-N~4~-[2-methyl-1-(propan-2-yl)-1H-imidazo[4,5-c]pyridin-6-yl]pyrimidine-2,4-diamine	2.6	T790M/L858R (865EEK>AAA)	5cao	DFGin	BLAminus	0.06027	14.1	IN	21.467	4.867	mttp	mt		t	mt		t			p90		t	t	m-85	tttm			t-105	mp		mm-40			tttt	m		mp	Exo	m		mt	tttt		mp
63	10.1021/acs.jmedchem.5b01412	Pyrimidine	Imidazopyridine	4ZH	2-methyl-N-[2-(2-methyl-2-methylsulfonyl-propoxy)pyrimidin-4-yl]-1-propan-2-yl-imidazo[4,5-c]pyridin-6-amine	2.4	T790M/L858R (865EEK>AAA)	5cap	DFGin	BLAminus	0.03163	10.2	IN	20.327	5.045	mttp			t	mt		t			p90		m	t	m-85	tttm			t-105	mp	Exo	mt-10			tttt	m	mttt	mp	Exo	m		mt	tttt		mt
64		Pyrrolopyrimidine	none	03P	N-{2-[4-({3-chloro-4-[3-(trifluoromethyl)phenoxy]phenyl}amino)-5H-pyrrolo[3,2-d]pyrimidin-5-yl]ethyl}-3-hydroxy-3-methylbutanamide	2.35	T790M/L858R	3w2o	DFGin	BLAminus	0.01069	5.93	IN	21.054	2.41	mttp	mt	pttt	t	mt		p					m	t				mt	t-105	mt	Exo						mttt	mp	Exo	m		mt			mt
65		Pyrrolopyrimidine	none	W2P	N-{2-[4-({3-chloro-4-[3-(trifluoromethyl)phenoxy]phenyl}amino)-5H-pyrrolo[3,2-d]pyrimidin-5-yl]ethyl}-4-(dimethylamino)butanamide	2.05	T790M/L858R	3w2p	DFGin	BLAminus	0.00784	5.08	IN	21.355	1.719	mttt	mt	pttt	t	mt		m						t		ttmt		mt	t-105	mt	Exo					p	mttt	mp	Exo	m		mt			mt
66		Quinoline	none	HKI	N-(4-{[3-chloro-4-(pyridin-2-ylmethoxy)phenyl]amino}-3-cyano-7-ethoxyquinolin-6-yl)-4-(dimethylamino)butanamide Neratinib (HKI-272), bound form	2.2	T790M/L858R	3w2q	DFGin	BLAminus	0.00308	3.18	IN	20.656	2.204	mttp	mt	tttm	t	mt		m			p90		m	t				mt	t-105	mt						p	mttt	mt	Exo	m		mt			mt
67	10.1073/pnas.1403438111	Pyrimidine	none	FI3	N-[4-({[(2,6-dichloro-3,5-dimethoxyphenyl)carbamoyl](6-{[4-(4-methylpiperazin-1-yl)phenyl]amino}pyrimidin-4-yl)amino}methyl)phenyl]propanamide	3.001	L858R	4r5s	DFGin	BLAminus	0.34485	34.15	IN	21.055	3.793		mm	pttt	t	mt		t						t	m-85	tttt			t-105	mp	Exo				tttt	m			Exo	m		mt	tttt	tt0	mt
68	10.1016/j.bbrc.2017.04.138	Indolocarbazole	none	85X	12-(2-Cyanoethyl)-6,7,12,13-tetrahydro-13-methyl-5-oxo-5H-indolo[2,3-a]pyrrolo[3,4-c]carbazole Go 6976	2.952	T790M	5xgm	DFGin	BLAplus	0.12654	20.49	IN	22.293	0.466		mt			mt		t						t	m-85			mt	t-105	mp	Exo			mt-10		t	mttt			m		mt	ttmt	tt0
69	10.1016/j.bmcl.2015.11.078					2.9	T790M/L858R (865EEK>AAA)	5edp	DFGin	BLAplus	0.12241	20.15	IN	21.985	3.028	mttp	mt		t	mt		p					p	t	m-85	tttm		mt	t-105	mp					tttt	m	mttt	mp	Exo	m			ttmt
70	10.1021/acsmedchemlett.5b00428	Pyridone	none	5Q2	4-[2-(4-chlorophenyl)ethylamino]-~{N}-[4-(4-methylpiperazin-1-yl)phenyl]-2-oxidanylidene-1~{H}-pyridine-3-carboxamide	2.65	T790M/L858R (865EEK>AAA)	5em5	DFGin	BLAplus	0.06201	14.3	IN	21.706	3.976	mttp	mt		t	mt		t			p90		t	t	m-85	tttm		mt	t-105	mp	Exo				tttt	m	mttt	mp	Exo	m		mt	tttt
71	10.1016/j.bmcl.2015.11.078	Furopyrimidine	none	5N3	~{N}-(7-chloranyl-1~{H}-indazol-3-yl)-7,7-dimethyl-2-(1~{H}-pyrazol-4-yl)-5~{H}-furo[3,4-d]pyrimidin-4-amine	2.8	T790M/L858R (865EEK>AAA)	5edq	DFGin	BLAplus	0.03305	10.43	IN	20.572	4.278	mttt			t	mt					p90		t	t				mt	t-105	mp	Exo				tttt	m	mttt	mp		m
72	10.1016/j.bmcl.2015.11.078	Furopyrimidine	none	5N4	~{N}-(1~{H}-indazol-3-yl)-7,7-dimethyl-2-(2-methylpyrazol-3-yl)-5~{H}-furo[3,4-d]pyrimidin-4-amine	2.6	T790M/L858R (865EEK>AAA)	5edr	DFGin	BLAplus	0.03635	10.94	IN	20.872	5.324	mttp	mt		t	mt		t			p90		t	t		tttm		mt	t-105	mt	Exo	tt0			tttm	m	mttt	mp	Exo	m		mt	tttt		mt
73		Quinazoline	none	8LU	(2R)-N-[4-[(3-chloranyl-4-fluoranyl-phenyl)amino]-7-(3-morpholin-4-ylpropoxy)quinazolin-6-yl]-1-(2-fluoranylethanoyl)pyrrolidine-2-carboxamide	3.102	T790M/L858R	5y25	DFGin	BLAplus	0.18564	24.88	IN	19.109	6.307	mttp	mt		t	mt		p			p90		p	t		tttm			t-105	mt	Endo				ttpt	m	mttt	mp	Exo	m		mt
74	10.1158/0008-5472.CAN-04-1168	Quinazoline	none	FMM	N-{3-CHLORO-4-[(3-FLUOROBENZYL)OXY]PHENYL}-6-[5-({[2-(METHYLSULFONYL)ETHYL]AMINO}METHYL)-2-FURYL]-4-QUINAZOLINAMINE	2.4		1xkk	DFGin	BLBplus	0.0464	12.37	OUT	4.733	27.129	mtmm	mt	mmtt	t	mt		p					m	t		pttt		mt	t-105	mt	Exo					p	mttt	mt	Endo	m		mt	tttt		mt
75	10.1016/j.bmcl.2008.07.020	Pyrimidine	Indazole	HYZ	N-[1-(3-fluorobenzyl)-1H-indazol-5-yl]-5-[(piperidin-1-ylamino)methyl]pyrimidine-4,6-diamine	2		2rgp	DFGin	BLBplus	0.02671	9.37	OUT	5.084	27.646	mtmm	mt	mmtm	t	mt		m			m-85		m	t		ttpt		mt	t-105	mt	Exo					p	mttt	mt	Endo	m		mt	ttmt		mt
76	10.1016/j.bmcl.2008.05.024	Pyrimidine	Indazole	POX	4-amino-6-{[1-(3-fluorobenzyl)-1H-indazol-5-yl]amino}pyrimidine-5-carbaldehyde O-(2-methoxyethyl)oxime	2.3		3bel	DFGin	BLBplus	0.04176	11.73	OUT	9.497	32.221		mt	mmtm	t	mt		m			m-85		m	t		ttpt		mt	t-105	mt	Exo					p	mttt		Endo	m		mt	ttmt		mt
77	10.1074/jbc.M110.206193	Pyrrolopyrimidine	none	03P	N-{2-[4-({3-chloro-4-[3-(trifluoromethyl)phenoxy]phenyl}amino)-5H-pyrrolo[3,2-d]pyrimidin-5-yl]ethyl}-3-hydroxy-3-methylbutanamide	1.5		3poz	DFGin	BLBplus	0.01513	7.05	OUT	4.947	27.816	mttp	mm	mmtp	t	mt		t					m	t		pttp		mt	t-105	mt	Endo					p	mttt	mt	Exo	m		mt	tttt	tt0	mt
78	10.1016/j.bmc.2013.02.014	Pyrimidine	none	W19	4-{[4-(1-benzothiophen-4-yloxy)-3-chlorophenyl]amino}-N-(2-hydroxyethyl)-8,9-dihydro-7H-pyrimido[4,5-b]azepine-6-carboxamide	1.7		3w33	DFGin	BLBplus	0.01603	7.26	OUT	9.248	31.958	mttp	mm	mmtp	t	mt		m					m	t		ttpt		mt	t-105	mp		tt0				t	mttt	mt	Exo	m		mt	tttt	tt0	mt
79		Pyrrolopyrimidine	none	W2R	1-{3-[2-chloro-4-({5-[2-(2-hydroxyethoxy)ethyl]-5H-pyrrolo[3,2-d]pyrimidin-4-yl}amino)phenoxy]phenyl}-3-cyclohexylurea	1.9		3w2s	DFGin	BLBplus	0.0306	10.03	OUT	6.899	29.277		mt	mmtp	t	mt		t					m	t		pttt		mt	t-105	mt		tt0			mttp	t	mttt	mt	Exo	m		mt	ttmt	tt0	mt
80	10.1042/BJ20121513	Antibiotic	none	AQ4	[6,7-BIS(2-METHOXY-ETHOXY)QUINAZOLINE-4-YL]-(3-ETHYNYLPHENYL)AMINE ERLOTINIB	2.75	V948R	4hjo	DFGin	BLBtrans	0.11344	19.39	OUT	5.682	27.336	mttp			t	mt					m-85		m	t	m-85	tttt		mt	t-105	mp	Exo					m		pp	Endo	m		mt		tt0	mt
81	10.1016/j.bmc.2013.02.014	Pyrimidine	none	W32	4-({3-chloro-4-[3-(trifluoromethyl)phenoxy]phenyl}amino)-N-[2-(methylsulfonyl)ethyl]-8,9-dihydro-7H-pyrimido[4,5-b]azepine-6-carboxamide	1.8		3w32	DFGin	BLBplus	0.03628	10.93	OUT	10.631	33.659	mttp	mt	mmtp	t	mt		m					m	t		ttpt		mt	t-105	mt	Exo	pt-20			mtpt	m	mttt	mt		m		mt	tttt	tt0	mt
82	10.1021/acs.jmedchem.6b01907	Pyrazolopyrimidine	none	80U	1-[(3R)-3-[4-azanyl-3-[3-chloranyl-4-[(1-methylimidazol-2-yl)methoxy]phenyl]pyrazolo[3,4-d]pyrimidin-1-yl]piperidin-1-yl]prop-2-en-1-one	1.796	T790M	5gnk	DFGin	BLBplus	0.0639	14.52	OUT	14.422	28.685	mtmm	mt		p	mt		m			m-30		m	t		pttt		mt	t-105	mt		tt0				m	mttt	mt	Exo	m		mt	ttmt	tt0	mt
83	10.1073/pnas.0709662105	Quinoline	none	HKI	N-(4-{[3-chloro-4-(pyridin-2-ylmethoxy)phenyl]amino}-3-cyano-7-ethoxyquinolin-6-yl)-4-(dimethylamino)butanamide Neratinib (HKI-272), bound form	3.5	T790M	2jiv	DFGin	Noise	0.58424	44.94	OUT	3.355	26.201		mt		t	mt					m-30		p					tt	t-105	mt	Exo							mt	Exo	m		mm
84	10.1016/j.bmcl.2010.03.015	Pyrimidine	Imidazothiazole	ITI	N-[3-(5-{2-[(4-morpholin-4-ylphenyl)amino]pyrimidin-4-yl}imidazo[2,1-b][1,3]thiazol-6-yl)phenyl]-2-phenylacetamide	2.7	V948R	3lzb	DFGin	BLBplus	0.00902	5.44	OUT	3.367	24.377				t	mt		m					m	t				mt	t-105	mp						m		mp	Exo	m		mp	ttmt		mt
85	10.1016/j.str.2012.11.014	Quinazoline	none	IRE	Gefitinib	1.71	T790M/L858R/V948R	4i22	DFGin	BLBtrans	0.12495	20.36	OUT	1.838	24.346	mtmm	pt	tttt	t	mt		p			p90		m	t		tttt		mt	t-105	mt	Exo	tt0		mm-40	tttt	p	mttt	mm	Exo	m		mt	tttt	tt0
86	10.18632/oncotarget.24113	Purine	none	7XR	9-cyclopentyl-N2-[4-(4-methylpiperazin-1-yl)phenyl]-N8-phenyl-purine-2,8-diamine	2.05	T790M/V948R	5x2c	DFGin	BLBtrans	0.15635	22.81	OUT	2.276	24.244	mtmm			t	mt		p					m	t	m-85	tttt		mt	t-105							m		mm	Exo	m		mt	ttmt		mt
87	10.1016/j.str.2012.11.014	Quinazoline	none	1C9	(2E)-N-{4-[(3-chloro-4-fluorophenyl)amino]-7-methoxyquinazolin-6-yl}-4-(piperidin-1-yl)but-2-enamide Dacomitinib	1.8	T790M	4i24	DFGin	BLBtrans	0.13629	21.27	OUT	4.724	27.56	mtmm	pt	ttmt	t	mt		m					m	t		tttt		mt	t-105	mt	Exo	mt-10		mm-40		m	mmtm	mm	Exo	m		mp	tttt	tt0
88	10.18632/oncotarget.24113	Purine	none	7XO	N2-[4-(4-methylpiperazin-1-yl)phenyl]-N8-phenyl-9-propan-2-yl-purine-2,8-diamine	1.85	T790M/V948R	5x2a	DFGin	BLBtrans	0.13376	21.07	OUT	0.03	22.718	mttp	pt		t	mt		p			m-85		m	t		tttt		mt	t-105	mt	Exo	mt-10				m		mm	Exo	m		mt	ttmt		mt
89	10.18632/oncotarget.24113	Purine	none	7XU	9-cyclohexyl-N2-[4-(4-methylpiperazin-1-yl)phenyl]-N8-phenyl-purine-2,8-diamine	2.2	T790M/V948R	5x2f	DFGin	BLBtrans	0.16622	23.52	OUT	6.52	29.272	mtmm			t	mt		p			m-30		m	t	m-85	tttt		mt	t-105		Exo	mt-10			mptt	m		mm	Exo	m		mt
90	10.18632/oncotarget.11951	Pyrazolopyrimidine	none	1E8	1-{(3R)-3-[4-amino-3-(4-phenoxyphenyl)-1H-pyrazolo[3,4-d]pyrimidin-1-yl]piperidin-1-yl}prop-2-en-1-one Imbruvica, PCI-32765	1.95	T790M	5yu9	DFGin	BLBtrans	0.12495	20.36	OUT	4.014	25.155				t	mt							m	t	m-85	tttt		mt	t-105		Exo				pttt	m		mm	Exo	m		mt	ttmt		mt
91		Thiazole	none	57N	(2R)-2-(1-oxo-1,3-dihydro-2H-isoindol-2-yl)-2-phenyl-N-(1,3-thiazol-2-yl)acetamide	2.31	T790M/V948R	5d41	DFGin	BLBplus	0.04099	11.62	OUT	2.66	20.639	mttp	pt	tttt	t	mt		p			m-85		m	t	m-85	tttt		mt	t-105	mt				mm-40		m	mttt	mm	Exo	m		mt	ttmt	tt0	mt
92	10.18632/oncotarget.15443	Pyrazolopyrimidine	none	816	1-[(3R)-3-[4-azanyl-3-[3-chloranyl-4-[(6-methylpyridin-2-yl)methoxy]phenyl]pyrazolo[3,4-d]pyrimidin-1-yl]piperidin-1-yl]prop-2-en-1-one	3.14	T790M	5gty	DFGin	BLBplus	0.10553	18.7	OUT	5.466	28.038		pt			mt		t						t				mt	t-105		Exo	tm-20			ptmt	p		mp	Exo	m		mp			mt
93	10.1016/j.str.2012.11.014					3	T790M/L858R/V948R	4i1z	DFGout	Noise	0.61987	46.36	OUT	21.338	30.328	mttm	mt	ptpt	t			p						t	m-85				t-105	mt	Exo	pt-20				p		mt	Exo	m		mt	mtpt		mp
94	10.1016/j.str.2012.11.014					3.34	L858R/V948R	4i20	DFGout	Noise	0.40513	37.11	OUT	20.932	29.231	mttm	mt		t			p			m-85			t	m-85				t-105	mt	Exo	pt-20				p	mttp		Exo	m		mt		tt0	mp
95	10.1073/pnas.0709662105					3.1	T790M	2jit	DFGin	BLAminus	0.04418	12.07	OUT	14.239	15.522	mttt	mm		p	mt							m	t		tttt			t-105	mt	Exo			mt-10		m	mttm	mt	Endo	m			tttt		mt
96	10.1124/jpet.112.197756	Quinazoline	none	0WN	N-{4-[(3-chloro-4-fluorophenyl)amino]-7-[(3S)-tetrahydrofuran-3-yloxy]quinazolin-6-yl}-4-(dimethylamino)butanamide Afatinib, bound form	3.17	T790M	4g5p	DFGin	BLAminus	0.03729	11.08	OUT	13.206	18.741	mttt	mm	mmtp	p	mt		p			p90		m	t	m-85	tttt			t-105	mt	Exo			mt-10	mmtt		mttm	mt		m		mt	tttt	tt0	mt
97	10.1073/pnas.1220050110	Quinazoline	none	YUN	N-{4-[(3-bromophenyl)amino]quinazolin-6-yl}propanamide	4	T790M/L858R	4ll0	DFGin	ABAminus	0.3917	36.47	OUT	11.48	20.161		mt	pttt	t			m							m-30			mt	t-105	mp					ttpp	p		mp		m		mt
98	10.1126/scitranslmed.3007205	Quinazoline	none	YUN	N-{4-[(3-bromophenyl)amino]quinazolin-6-yl}propanamide	3.526	D770_N771insNPG	4lrm					OUT	19.025	5.826	pttt	mt	ptmt	p	mt		t					p	p	m-85	tttt			t-105		Endo					t			Endo	t		mm		tt0
99	10.1073/pnas.0709662105	Pyrrolopyrimidine	none	AEE	6-{4-[(4-ETHYLPIPERAZIN-1-YL)METHYL]PHENYL}-N-[(1R)-1-PHENYLETHYL]-7H-PYRROLO[2,3-D]PYRIMIDIN-4-AMINE	3.05	T790M	2jiu	DFGin	BLAminus	0.03968	11.43	OUT	11.188	19.664	mttt	mm	pttt		mt		m			m-85		m		m-85			mp	t-105	mp	Exo					m	mttt		Endo	m		mt
100	10.1038/nature08622	Pyrimidine	none	0UN	N-{3-[(5-chloro-2-{[2-methoxy-4-(4-methylpiperazin-1-yl)phenyl]amino}pyrimidin-4-yl)oxy]phenyl}prop-2-enamide	2.9	T790M	3ika	DFGin	ABAminus	0.13215	20.94	OUT	11.442	17.194	mttt	mp			mt					p90		m		m-85	tttt		mp	t-105	mp						m		mp	Endo	m		mp
101	10.1016/j.bbrc.2017.04.138	Indolocarbazole	none	85X	12-(2-Cyanoethyl)-6,7,12,13-tetrahydro-13-methyl-5-oxo-5H-indolo[2,3-a]pyrrolo[3,4-c]carbazole Go 6976	3	T790M/C797S	5xgn	DFGin	BLAminus	0.04861	12.66	OUT	13.294	13.439				p	mt		t						p	m-85	tttt			t-105	mp	Endo					m	mttt	mt	Exo	m		mt
102		Pyridone	none	3LH	N-{2-methyl-5-[2-oxo-9-(1H-pyrazol-4-yl)benzo[h][1,6]naphthyridin-1(2H)-yl]phenyl}propanamide	3.3	T790M	4wd5	DFGin	BLAminus	0.0843	16.69	OUT	12.607	15.88		mp			mt							m	p							Endo								Endo	m
103	10.1038/nchembio.2171	Pyrazolopyrimidine	none	6JS	3-(furan-2-yl)-N-[5-(furan-2-yl)-2-methoxyphenyl]-1H-pyrazolo[3,4-d]pyrimidin-4-amine	3.298	V948R	5jeb	DFGin	BLAminus	0.02988	9.92	OUT	20.375	6.38		mt		m	mt		p					p	t	m-85	tttp			t-105	mp	Exo				mttt	t	mttt	mp	Exo	m		mt	tttt	mt-10
104	10.1016/j.molcel.2009.04.034					2.8	K745M	3gop					OUT	0	22.79			tttt	t	mt								t	m-85	tttt		mt	t-105	mp	Exo					t		mt		m		mt		tt0	mt
105		Pyrrolopyrimidine	none	W2R	1-{3-[2-chloro-4-({5-[2-(2-hydroxyethoxy)ethyl]-5H-pyrrolo[3,2-d]pyrimidin-4-yl}amino)phenoxy]phenyl}-3-cyclohexylurea	2.05	T790M/L858R	3w2r	DFGin	BLBplus	0.03228	10.31	OUT	6.727	25.305	mttt	mt	pttt	t	mt		m			m-85		m	t		tttt		mt	t-105							m		mt	Exo	m		mt	tttt		mt
106	10.1016/j.chembiol.2017.08.017	Pyrimidine	none	8OV	N-(3-{[2-{[4-(4-acetylpiperazin-1-yl)-2-methoxyphenyl]amino}-5-(trifluoromethyl)pyrimidin-4-yl]amino}phenyl)propanamide	3.06	T790M/L858R/V948R	5uwd	DFGout	Noise	0.55797	43.86	OUT	3.395	18.817	mttt	mt		t	mt		p			t80		m	t	m-85				t-105		Exo	mm-40		mt-10		t		mt	Endo	m					mt
107		Thiazole	none	9LL	(2R)-2-(5-fluoro-2-hydroxyphenyl)-2-(1-oxo-1,3-dihydro-2H-isoindol-2-yl)-N-(1,3-thiazol-2-yl)acetamide	2.9	T790M/C797S/V948R	5zwj	DFGin	BLBplus	0.02323	8.74	OUT	2.471	19.865	pttm	mt					t			p90		p	t	m-85			tp	t-105	mp	Exo					t		mp		m		mt	tttt	tt0	mt
108	10.1021/acs.jmedchem.5b01633	Pyrrolopyrimidine	none	633	N-{3-[(2-{[4-(4-methylpiperazin-1-yl)phenyl]amino}-7H-pyrrolo[2,3-d]pyrimidin-4-yl)oxy]phenyl}propanamide Bound form of N-{3-[(2-{[4-(4-methylpiperazin-1-yl)phenyl]amino}-7H-pyrrolo[2,3-d]pyrimidin-4-yl)oxy]phenyl}prop-2-enamide	1.52	T790M/L858R/V948R	5hg5	DFGout	BBAminus	0.14991	22.32	OUT	18.225	35.86	mtmm	mt	pttt	t	mt		p					m	p	m-85	tttt		tp	t-105	mt	Exo	tt0		mt-10	mttt	p	mtmm	mt	Endo	m		mt	mtmt		mt
109	10.1021/acs.jmedchem.5b01633	Pyrrolopyrimidine	none	634	N-[3-({2-[(1-methyl-1H-pyrazol-4-yl)amino]-7H-pyrrolo[2,3-d]pyrimidin-4-yl}oxy)phenyl]propanamide Bound form of N-[3-({2-[(1-methyl-1H-pyrazol-4-yl)amino]-7H-pyrrolo[2,3-d]pyrimidin-4-yl}oxy)phenyl]prop-2-enamide	1.42	T790M/L858R/V948R	5hg8	DFGout	BBAminus	0.16724	23.6	OUT	17.501	35.818	mtmm	mt	pttp	t	mt		p					m	t	m-85	tttt		tp	t-105	mt	Exo	tt0		mt-10	mttt	p	mtmm	mt	Endo	m		mt	mtmt		mt
110	10.1021/jacs.6b08536	Pyrimidine	Pyrazole	O44	4-[(4-{4-[(3-cyclopropyl-1H-pyrazol-5-yl)amino]-6-[(prop-2-yn-1-yl)carbamoyl]pyrimidin-2-yl}piperazin-1-yl)methyl]benzene-1-sulfonyl fluoride	1.6	T790M/L858R/V948R	5u8l	DFGout	BBAminus	0.20093	25.9	OUT	15.965	34.108	mtmm	mt	tttp	t	mt		m			m-85		m	t	m-85	tttt		tp	t-105	mt	Exo	tt0		mt-10	mttm	p	mtmm	mt	Exo	m		mt	tttt		mt
111	10.1021/acs.jmedchem.6b01894	Purine	none	8BM	4-(4-{[2-{[(3S)-1-acetylpyrrolidin-3-yl]amino}-9-(propan-2-yl)-9H-purin-6-yl]amino}phenyl)-1-methylpiperazin-1-ium 1-[(3S)-3-{[6-{[4-(4-methylpiperazin-1-yl)phenyl]amino}-9-(propan-2-yl)-9H-purin-2-yl]amino}pyrrolidin-1-yl]ethan-1-one	1.82	T790M/L858R/V948R	5uga	DFGout	BBAminus	0.14015	21.58	OUT	15.674	32.919	mtmm	mt		t	mt		p					m	p	m-85	tttt		tp	t-105	mt	Exo	tt0		mt-10	mttt	p		mt	Endo	m		mt	ttmt		mt
112	10.1021/acs.jmedchem.5b01633	Pyrrolopyrimidine	none	630	1-{(3R,4R)-3-[({5-chloro-2-[(1-methyl-1H-pyrazol-4-yl)amino]-7H-pyrrolo[2,3-d]pyrimidin-4-yl}oxy)methyl]-4-methoxypyrrolidin-1-yl}propan-1-one Bound form of PF-06459988, 1-{(3R,4R)-3-[({5-chloro-2-[(1-methyl-1H-pyrazol-4-yl)amino]-7H-pyrrolo[2,3-d]pyrimidin-4-yl}oxy)methyl]-4-methoxypyrrolidin-1-yl}prop-2-en-1-one	1.85	T790M/L858R/V948R	5hg7	DFGout	BBAminus	0.11377	19.42	OUT	14.709	32.434	mttp	mt	tttt	t	mt		p					m	t	m-85	tttp		mt	t-105	mp	Exo	tt0		mt-10	mtpt	p	mmtt	mt	Exo	m		mt	ttpt		mt
113	10.1021/acs.jmedchem.5b01633	Pyrrolopyrimidine	none	63A	1-[(3R,4R)-3-[({2-[(1-methyl-1H-pyrazol-4-yl)amino]-7H-pyrrolo[2,3-d]pyrimidin-4-yl}oxy)methyl]-4-(trifluoromethyl)pyrrolidin-1-yl]propan-1-one Bound form of 1-[(3R,4R)-3-[({2-[(1-methyl-1H-pyrazol-4-yl)amino]-7H-pyrrolo[2,3-d]pyrimidin-4-yl}oxy)methyl]-4-(trifluoromethyl)pyrrolidin-1-yl]prop-2-en-1-one	2.15	T790M/L858R/V948R	5hg9	DFGout	BBAminus	0.14189	21.71	OUT	14.344	32.679	mttp	mt	pttt	t	mt		p			p90		m	t	m-85	tttt		mt	t-105	mp	Exo	tt0		mt-10		p	mttt	mt	Endo	m		mt	ttpt		mt
114	10.1021/acs.jmedchem.6b01894	Purine	none	8BP	N-[(3R,4R)-4-fluoro-1-{6-[(1-methyl-1H-pyrazol-4-yl)amino]-9-(propan-2-yl)-9H-purin-2-yl}pyrrolidin-3-yl]propanamide	1.46	T790M/L858R/V948R	5ug8	DFGout	BBAminus	0.17203	23.94	OUT	15.179	33.75	mttp	mt	pttt	t	mt		p			p90		m	t	m-85	tttt		mt	t-105	mp	Exo	mt-10		mt-10	mmtp	p	mttt	mt	Endo	m		mt	ttpt		mt
115	10.1021/acs.jmedchem.6b01894	Purine	none	8AM	N-[(3R,4R)-4-fluoro-1-{6-[(3-methoxy-1-methyl-1H-pyrazol-4-yl)amino]-9-(propan-2-yl)-9H-purin-2-yl}pyrrolidin-3-yl]propanamide	1.33	T790M/L858R/V948R	5ug9	DFGout	BBAminus	0.15536	22.73	OUT	15.158	33.694	mttp	mt	pttt	t	mt		p			p90		m	t	m-85	tttt		mt	t-105	mp	Exo	mt-10		mt-10	mmtp	p	mttt	mt	Endo	m		mt	ttpt		mt
116	10.1021/acs.jmedchem.6b01894	Purine	none	8BS	N-[(3R,4R)-4-fluoro-1-{6-[(3-methoxy-1-methyl-1H-pyrazol-4-yl)amino]-9-methyl-9H-purin-2-yl}pyrrolidin-3-yl]propanamide	1.58	T790M/L858R/V948R	5ugc	DFGout	BBAminus	0.16752	23.62	OUT	15.44	33.709	mttp	mt	pttt	t	mt		t					m	t	m-85	tttt		mt	t-105	mp	Exo	mt-10		mt-10	mmtp	p	mtpp	mt	Endo	m		mt	ttpt		mt
[truncated: 203 more columns]
